# Supplementary material for: Systematic identification of Celastrol-binding proteins reveals that Shoc2 is inhibited by Celastrol
Source: Biosci Rep. 2018 Nov 21;38(6):BSR20181233. doi: 10.1042/BSR20181233 (PMC6246769; doi:10.1042/BSR20181233)
Supplement: Supplementary file 2 [file bsr20181233_Supp2.xlsx]

## Sheet: Sheet1
Block	Column	Row	Name	ID	F635 Median	F635 Mean	F635 SD	F635 CV	B635 Median	B635 Mean	B635 SD	B635 CV	F635 Mean - B635	F635 Median - B635	SNR 635
41	21	10	SHOC2	NM_007373.2	4427	14368	21815	151	3903	3912	562	14	10465	524	18.605
42	24	2	SH2B1	BC010704.1	5511	21227	25915	122	3804	3826	959	25	17423	1707	18.145
47	26	2	FAM189B	ENST00000487649	3004	15201	23059	151	2599	2647	875	33	12602	405	14.347
36	3	13	MTMR8	NM_017677.2	4750	21306	24853	116	3768	3847	1807	46	17538	982	9.662
17	5	20	GGTLA4	NM_080920.2	4761	9996	14763	147	4276	4279	597	13	5720	485	9.576
30	22	6	SPATA22	BC029483.1	4329	15655	23416	149	3871	3965	1904	48	11784	458	6.14
36	5	13	PSMD10	NM_002814.2	4470	7382	11932	161	3882	3872	574	14	3500	588	6.115
34	17	19	DUT	NM_001948.3	3961	6703	11076	165	3581	3594	586	16	3122	380	5.305
38	14	10	PHEX	NM_000444.3	4182	10910	16790	153	3821	3858	691	17	7089	361	10.205
38	19	2	PDZK1	NM_002614.3	4226	13113	20413	155	3870	3928	1371	34	9243	356	6.699
20	15	23	ARHGEF10	BC026965.1	3871	6755	12231	181	3527	3556	575	16	3228	344	5.563
40	4	1	ND	BC008493.1	4055	11110	18097	162	3752	3768	553	14	7358	303	13.277
38	6	6	ATP4B	NM_000705.2	4158	8681	13695	157	3865	3867	566	14	4816	293	8.505
26	8	7	MGC21675	BC013775.1	4294	9054	15063	166	4021	4057	583	14	5033	273	8.571
39	22	4	TRA@	BC031551.1	4088	12403	19134	154	3824	3829	573	14	8579	264	14.963
26	20	10	GPR61	NM_031936.3	4246	14779	21876	148	3983	4023	768	19	10796	263	14.005
38	6	1	TYK2	NM_003331.3	4087	9232	16143	174	3836	3852	571	14	5396	251	9.422
45	19	8	CAPNS1	BC021933.1	4240	8206	14073	171	3999	4031	580	14	4207	241	7.198
35	28	17	BID	BC036364.1	3993	8430	14811	175	3757	3782	583	15	4673	236	7.973
39	3	5	YIPF3	NM_015388.2	3954	8815	15243	172	3723	3737	576	15	5092	231	8.816
26	11	22	AHI1	BC094800.1	4177	10425	17469	167	3958	3973	538	13	6467	219	11.993
43	14	8	ADAM22	BC036029.1	3482	9894	17333	175	3268	3273	522	15	6626	214	12.684
46	25	4	ZCCHC10	BC022443.1	3197	6787	13009	191	2984	3023	504	16	3803	213	7.468
47	19	18	ARHGEF3	NM_019555.1	2804	8567	16549	193	2597	2618	471	17	5970	207	12.631
45	17	3	ND	NM_015450.2	4271	9063	15195	167	4064	4070	560	13	4999	207	8.916
47	11	10	ND	NM_153450.1	2748	5151	11627	225	2544	2536	449	17	2607	204	5.824
28	8	5	C1orf111	NM_182581.1	3738	6446	11911	184	3553	3569	542	15	2893	185	5.308
10	2	3	CD7	NM_006137.6	4459	7711	12114	157	4284	4306	623	14	3427	175	5.465
23	31	25	FAM111B	FAM111B	3747	10929	18588	170	3574	3580	546	15	7355	173	13.46
39	5	1	ARAF	NM_001654.1	3919	7163	12286	171	3746	3749	534	14	3417	173	6.393
36	10	17	CFD	NM_001928.2	3850	6564	11418	173	3677	3676	524	14	2887	173	5.511
44	11	12	CDS2	NM_003818.2	4001	10348	18063	174	3829	3857	566	14	6519	172	11.468
21	7	13	TLE4	BC059405.1	4338	11325	18273	161	4170	4173	578	13	7155	168	12.374
47	7	9	FLJ10847	BC058882.1	2738	9324	18177	194	2573	2575	461	17	6751	165	14.64
27	2	5	GUCY1A3	BC028384.2	4047	14927	21356	143	3883	3883	572	14	11044	164	19.308
43	15	23	PXMP2	BC009836.1	2888	6669	13761	206	2726	2761	685	24	3943	162	5.705
48	5	9	OSBPL1A	BC041563.1	3335	6006	11113	185	3186	3226	520	16	2820	149	5.346
5	24	9	TCEAL8	NM_001006684.1	4302	8611	14861	172	4155	4166	576	13	4456	147	7.717
45	24	14	COL21A1	NM_030820.3	3906	6750	12120	179	3764	3786	562	14	2986	142	5.274
41	26	11	CPOX	BC017210.2	3969	7659	13105	171	3829	3860	548	14	3830	140	6.932
27	18	19	MRAP	NM_206898.1	3757	7668	13910	181	3622	3644	533	14	4046	135	7.55
30	6	7	IL13RA2	NM_000640.2	4131	8320	14160	170	3996	3988	574	14	4324	135	7.547
20	2	4	XKR8	BC003606.1	3985	7348	12544	170	3857	3883	547	14	3491	128	6.335
46	4	20	MXI1	NM_005962.4	3186	7180	14148	197	3059	3080	516	16	4121	127	7.946
30	15	1	PPP6C	NM_002721.3	4082	7620	13254	173	3963	3986	546	13	3657	119	6.656
38	19	10	ND	NM_002135.3	3893	6590	11844	179	3775	3810	543	14	2815	118	5.12
31	24	19	C15orf21	NM_001005268.1	3450	6095	11052	181	3335	3368	517	15	2760	115	5.275
11	7	21	CCL23	BC093970.1	3924	6875	11427	166	3814	3855	564	14	3061	110	5.355
36	8	1	MBTPS1	BC026330.1	3640	7516	13860	184	3532	3547	527	14	3984	108	7.531
30	13	6	ND	NM_003006.3	4068	9698	16673	171	3964	3986	576	14	5734	104	9.917
7	22	2	P15RS	BC010136.2	4163	9256	15580	168	4061	4070	604	14	5195	102	8.586
36	12	6	SNRPE	NM_003094.2	3756	6509	11324	173	3656	3673	545	14	2853	100	5.204
12	8	25	PRAMEF3	NM_001013692.1	3863	8925	16019	179	3765	3810	564	14	5160	98	9.069
35	32	2	SORD	NM_003104.3	3744	7526	13417	178	3649	3679	550	14	3877	95	6.995
47	29	27	OR13C9	NM_001001956	3314	9027	16204	179	3221	3270	652	19	5806	93	8.83
36	12	13	2016-09-10	BC021192.2	3781	7249	12923	178	3696	3732	668	17	3553	85	5.265
34	31	18	MUM1	BC008098.1	3696	8014	15197	189	3615	3629	542	14	4399	81	8.09
33	30	6	MAT2B	BC005218.1	4034	6863	11574	168	3959	3981	574	14	2904	75	5.021
23	29	27	SLX1A	NM_001015000	3695	6754	12284	181	3624	3639	510	14	3130	71	6.108
12	3	7	PSMD3	BC012302.1	3933	8632	15113	175	3865	3904	694	17	4767	68	6.813
41	28	13	AMMECR1	NM_001025580.1	4032	6744	11546	171	3964	3974	544	13	2780	68	5.092
20	12	7	MGC39900	NM_194324.1	3738	7619	12968	170	3673	3665	532	14	3946	65	7.432
38	10	28	SSX6	NM_173357	3919	6998	12892	184	3861	3884	587	15	3137	58	5.305
33	20	14	LOC124216	BC093998.1	4053	9669	16522	170	4007	4029	568	14	5662	46	9.93
16	24	19	EIF2C1	NM_012199.2	3692	6518	11953	183	3654	3679	530	14	2864	38	5.357
22	16	11	C7orf28B	NM_198097.1	3961	8684	14705	169	3927	3953	586	14	4757	34	8.073
39	1	3	HOMER1	NM_004272.3	3774	7159	12738	177	3740	3752	541	14	3419	34	6.298
36	5	17	HTRA4	BC057765.1	3682	7228	12577	174	3650	3699	645	17	3578	32	5.471
15	2	5	THNSL1	BC016697.1	4072	7083	12450	175	4052	4088	571	13	3031	20	5.245
